# Supplementary material for: Quantifying Gamma-Interferon from CMV-Specific CD8+ T Cells Defines Protection Against Clinically Significant CMV Infection in Solid Organ Transplant Recipients: The Quanti-CMV Score
Source: Microorganisms. 2025 Mar 4;13(3):589. doi: 10.3390/microorganisms13030589 (PMC11944424; doi:10.3390/microorganisms13030589)
Supplement: Supplementary file 1 [file microorganisms-13-00589-s001.zip]

Archive with 1 entries (1 files):
- microorganisms-3507602-supplementary.pdf
